# Supplementary material for: Exploring the inter-factor network of psychological abuse, life-event stress, and suicidal behavior: evidence from Chinese college students
Source: Front Psychol. 2026 Feb 24;17:1751556. doi: 10.3389/fpsyg.2026.1751556 (PMC12971418; doi:10.3389/fpsyg.2026.1751556)
Supplement: Supplementary file 1 [file Table_1.xlsx]

## Sheet: Sheet1
Table S1 Mapping of Network Model Node Definitions to Scale Sources
Network node	Community	Instrument	Subscale definition	Item numbers contributing to node score	Response scale & anchors	Scoring rule	Possible range
Avoidance	Life-event stress	IES-R (Chinese)	Avoidance-related stress responses	5, 7, 8, 11, 12, 13, 17, 22	0–4	sum	0–32
Intrusion	Life-event stress		Intrusive stress responses	1, 2, 3, 6, 9, 14, 16, 20	0–4	sum	0–32
Hyperarousal	Life-event stress		Physiological hyperarousal responses	4, 10, 15, 18, 19, 21	0–4	sum	0-24
Intimidation	Psychological abuse	CPMS (Pan et al., revised)	Threatening or coercive parental behaviors	1, 4, 7, 9, 14, 15, 16	0–4	sum	0–28
Neglect	Psychological abuse		Emotional neglect and lack of care	3, 5, 18, 19, 20, 21	0–4	sum	0–24
Denigration	Psychological abuse		Verbal humiliation and devaluation	2, 6, 10, 13	0–4	sum	0–16
Interference	Psychological abuse		Excessive control and interference	8, 11, 12, 17	0–4	sum	0–16
Indulgence	Psychological abuse		Overindulgent parenting behaviors	22, 23	0–4	sum	0-8
Suicidal ideation	Suicidal behavior	Yang et al	Suicidal thoughts	1, 2	8-point Likert	sum	0-14
Previous suicide attempts	Suicidal behavior		History of suicide attempts	3, 4, 5	8-point Likert	sum	0-21
Suicide attempts	Suicidal behavior		Recent suicide attempts	6, 7, 8	8-point Likert	sum	0-21
